# Supplementary material for: Niosome-Assisted Delivery of DNA Fluorescent Probe with Optimized Strand Displacement for Intracellular MicroRNA21 Imaging
Source: Biosensors (Basel). 2022 Jul 24;12(8):557. doi: 10.3390/bios12080557 (PMC9331323; doi:10.3390/bios12080557)
Supplement: Supplementary file 1 [file biosensors-12-00557-s001.zip]

Archive with 1 entries (1 files):
- biosensors-1818965-supplementary.pdf
